# Supplementary material for: Spatio-Temporal Gait Parameters of Hospitalized Older Patients: Comparison of Fallers and Non-Fallers
Source: Int J Environ Res Public Health. 2023 Mar 4;20(5):4563. doi: 10.3390/ijerph20054563 (PMC10001499; doi:10.3390/ijerph20054563)
Supplement: Supplementary file 1 [file ijerph-20-04563-s001.zip]

Archive with 1 entries (1 files):
- ijerph-2218917-supplementary.pdf
